# Supplementary material for: Sustainable Tea Cultivation with a Rhizobacterial Consortium: A Microbiome-Driven Alternative to Chemical Fertilizers
Source: Microorganisms. 2025 Jul 22;13(8):1715. doi: 10.3390/microorganisms13081715 (PMC12388101; doi:10.3390/microorganisms13081715)
Supplement: Supplementary file 1 [file microorganisms-13-01715-s001.zip]

Archive with 1 entries (1 files):
- microorganisms-3717076-supplementary.pdf
